# Supplementary material for: The Mediating Role of Mental Adjustment in the Relationship between Perceived Stress and Depressive Symptoms in Hematological Cancer Patients: A Cross-Sectional Study
Source: PLoS One. 2015 Nov 20;10(11):e0142913. doi: 10.1371/journal.pone.0142913 (PMC4666411; doi:10.1371/journal.pone.0142913)
Supplement: S1 Table — Survey database. (ZIP) [file pone.0142913.s001.zip]

Archive with 1 entries (1 files):
- S1 table data of hematological cancers.sav
